# Supplementary material for: Age-related association of venom gene expression and diet of predatory gastropods
Source: BMC Evol Biol. 2016 Jan 28;16:27. doi: 10.1186/s12862-016-0592-5 (PMC4730619; doi:10.1186/s12862-016-0592-5)
Supplement: Additional file 2: — Shell lengths of each sample and raw C values of the six conotoxin genes and the β-tubulin gene. (XLS 37 kb) [file 12862_2016_592_MOESM2_ESM.xls]

## Sheet: Sheet 1
Sample Name	Shell Length (mm)	TUBULIN	E1	EA1	EA4	ED4	ED8	ED20
3353	6.8	33.61	37.58	30.04	34.39	39.88	36.14	34.51
3353	6.8	33.51	35.42	29.6	34.81	40	36.73	35.23
3353	6.8	32.22	35.75	29.98	35.17	39.82	36.39	37.18
3288	7.5	30.46	24.8	35.04	27.63	30.36	26.06	27.17
3288	7.5	30.08	24.98	35.17	27.6	30.84	26.4	27.71
3288	7.5	29.06	24.92	32.07	27.44	30.67	26.76	28.06
3218	8	27.41	32.79	27.48	23.95	38.94	26.69	39.33
3218	8	26.73	33.79	27.83	24.05	37.3	27.02	38.21
3218	8	27.36	39.02	28.01	24.24	36.68	27.48	39.97
3287	7.5	27.9	39.43	40	29.31	40	39.39	40
3287	7.5	32.77	39.85	40	40	40	40	40
3287	7.5	40	40	40	40	40	40	40
3236	8	33.35	33.62	38.64	34.33	39.16	35.95	40
3236	8	32.84	33.23	38.14	33.79	40	38.07	40
3236	8	34.05	33.83	36.99	33.69	40	36.13	39.73
3304	8	26.12	26.98	39.06	32.24	33.79	33.4	35.26
3304	8	25.09	27.47	37.63	33.01	33.56	33.57	35.57
3304	8	26.66	27.29	33.92	32.81	32.18	33.43	37.3
3279	8	30.21	39	35.41	39.73	37.86	38.99	39.48
3279	8	30.1	38.14	35.31	39.72	38.3	38.76	39.1
3279	8	30.4	39.11	34.33	38.64	39.52	40	39.19
3231	8.5	40	38.97	28.42	28.71	34.08	32.25	39.95
3231	8.5	40	39.8	40	40	40	40	40
3231	8.5	40	40	40	40	40	40	40
3291	8.5	31.32	31.08	35.5	25.74	38.1	27.54	39.01
3291	8.5	31.23	31.15	34.6	25.88	36.42	28.23	39.47
3291	8.5	30.86	31.43	35.49	25.73	37.86	27.91	39.66
3292	8.5	32.1	28.92	30.32	28.02	30.83	31.62	39.33
3292	8.5	32.18	29.27	30.07	27.81	31.31	31.43	39.39
3292	8.5	32.59	29.16	30.07	27.97	31.3	31.7	39.36
3217	9	30.17	26.41	33.71	26.85	30.27	31.05	39.69
3217	9	30.35	26.47	36.18	26.93	30.2	31.33	39.74
3217	9	30.61	26.81	39.5	27.15	31.03	31.1	39.83
3309	9	32.35	32.29	39.96	40	33.47	38.19	39.87
3309	9	33.44	39.26	39.62	40	39.26	39.43	39.91
3309	9	33.16	39.93	40	40	40	40	40
3321	9	30.1	25.51	28.61	33.89	33.48	30.08	29.16
3321	9	30.14	25.49	28.28	34.39	32.67	30.18	30.12
3321	9	30.15	25.5	28.29	32.33	33.01	30.45	28.72
3326	9	30.74	24.61	27.78	33.62	33	31.75	32.37
3326	9	30.62	24.49	27.43	34.28	33.3	32.23	32.41
3326	9	31.27	24.92	27.32	33.82	33.35	31.21	32.74
3300	9.5	35.27	25.96	39.19	28.85	31.58	31.05	39.36
3300	9.5	35.28	26.14	39.32	29.07	31.77	31.4	39.49
3300	9.5	36.12	26.46	40	29.11	31.91	31.62	39.75
3314	9.5	31.65	27.11	35.77	38.03	32.21	33.51	39.55
3314	9.5	40	30.32	37.27	38.12	32.26	39.69	39.78
3314	9.5	40	39.28	40	39.42	37.48	39.13	40
3235	10	30.46	25.09	24.63	21.56	29.32	23.85	37.37
3235	10	30.9	25.1	24.59	21.58	29.68	23.79	38.57
3235	10	30.83	25.11	24.38	21.58	29.59	23.67	37.62
3285	10	32.29	23.37	34.91	29.93	28.84	32.4	39.12
3285	10	32.77	23.47	34.82	29.5	29.27	32	39.11
3285	10	32.08	23.77	38.12	29.59	29.32	32.15	39.16
3289	10	35.63	32.62	33.15	29.55	36.91	30.77	39.78
3289	10	37.28	32.6	40	29.16	37.06	30.77	39.82
3289	10	37.51	33.58	34.39	29.54	37.05	31.2	39.94
3308	10	35.81	31.18	40	29.62	38.94	29.06	40
3308	10	35.28	31.65	36.81	29.33	38.87	29.72	40
3308	10	34.23	31.96	39.32	29.42	40	29.44	40
3204	11	31.21	24.35	34.26	24.08	29.26	25.56	38.61
3204	11	31.66	25.4	34.49	25.08	29.48	25.77	38.75
3204	11	31.5	24.49	33.67	24.03	29.23	25.32	38.47
3251	11.5	34.04	27.01	30.68	30.65	32.02	31.23	35.07
3251	11.5	34.48	26.98	30.72	31.07	32.34	31.1	35.12
3251	11.5	31.18	27.14	31.28	30.49	33.21	30.82	35.6
3266	11.5	33.72	32.18	31.81	37.13	34.63	40	39.76
3266	11.5	32.46	31.69	31.54	37.49	34.56	40	39.82
3266	11.5	34.08	32.4	31.17	37.06	35.46	39.46	39.85
3331	11.5	33.57	34.74	30.99	33.19	39.71	37.05	39.8
3331	11.5	32.55	35.08	31.96	33.37	38.31	35.31	39.84
3331	11.5	33.62	35.47	39.9	33.92	37.97	35.76	40
3284	11.5	32.19	28.4	28.49	28.53	32.02	29.18	39.36
3284	11.5	31.35	28.38	28.49	28.55	31.8	29.31	37.6
3284	11.5	32.36	28.71	28.69	28.66	31.92	29.39	37.84
3343	12.5	32.07	25.76	30.4	24.34	31.21	27.26	39.07
3343	12.5	30.66	25.8	29.56	24.3	31.17	26.97	39.08
3343	12.5	30.76	26.04	29.44	24.36	31.41	27.01	37.5
3338	13	33.73	33.09	37.01	35.24	36.9	34.45	39.64
3338	13	33.25	33.15	36.72	34.26	40	35.26	37.42
3338	13	33.27	33.9	35.81	34.33	39.38	33.93	39.09
3258	14	31.35	26.54	31.84	27.84	32.36	30.57	38.97
3258	14	31.65	27.11	33.86	28.21	32.61	31.21	39.81
3258	14	32.04	27.64	40	28.51	33.32	40	40
3215	8	29.18	31.09	38.27	27.74	35.75	32.64	39.38
3215	8	29.47	31.01	34.52	28.32	36.2	31.88	39.8
3215	8	30.35	31.29	36.98	28.53	35.47	31.74	40
3252	14.5	28.42	26.79	35.85	31.36	35.18	34.33	39.79
3252	14.5	28.27	27.04	34.04	31.01	35.09	34.41	39.08
3252	14.5	28.32	27.2	36.07	31.57	35.12	33.18	37.08
3201	15	29.95	31.28	32.89	30.13	34.13	29.45	37.9
3201	15	28.68	30.97	32.59	30.21	34.07	29.57	37.93
3201	15	29.7	30.83	32.19	29.74	33.71	29.02	37.03
3277	15	32	36.84	39.59	31.38	36.07	32.64	40
3277	15	31.9	37.58	40	31.58	35.95	31.99	39.82
3277	15	32.04	37.38	39.36	31.29	36.08	33.08	39.87
3247	16	28.84	32.11	30.5	29.41	34.27	31.07	37.48
3247	16	28.88	32.85	30.85	29.6	35.41	31.87	39.03
3247	16	28.95	33.4	30.96	30.29	36.45	32.14	39.31
3242	16.5	26.18	40	40	38.23	40	40	39.82
3242	16.5	26.42	40	40	40	40	40	39.83
3242	16.5	26.33	40	40	40	40	40	40
3361	16.5	29.97	25.95	34.7	36.09	27.33	33.52	36.45
3361	16.5	29.49	26.06	35.08	34.88	27.15	33.51	37.2
3361	16.5	29.52	26.05	34.25	35.02	27.16	32.29	34.14
3256	17	29.95	29.32	30.34	32.2	30.19	32.26	36.92
3256	17	29.97	29.21	30.21	31.24	30.29	32.14	36.12
3256	17	30.37	29.21	30.23	32.23	30.6	32.06	37.42
3356	17	31.83	30.25	35.02	39.39	31.71	37.86	39.05
3356	17	32.84	30.74	34.82	39.59	31.75	37.24	39.52
3356	17	31.89	31.26	35.31	39.89	31.82	36.75	39.7
3273	17.5	28.84	39.8	39.01	31.99	36.63	36.47	39.76
3273	17.5	29.03	40	40	40	40	40	39.82
3273	17.5	29.13	40	40	40	40	40	40
3323	17.5	29.69	29.28	31.13	30.63	30.29	31.66	37.23
3323	17.5	29.08	29.26	31.48	30.98	30.43	32.24	39.12
3323	17.5	29	28.83	30.94	30.69	30.1	32.17	39.21
3334	18.5	33.46	37.45	36.48	30.47	35.63	31.11	39.38
3334	18.5	32.21	37.72	36.18	30.54	36.13	31.15	39.66
3334	18.5	34.07	38.34	36.83	30.33	35.77	30.66	39.59
3345	19	31.73	27.05	24.65	27.89	30.13	28.3	36.13
3345	19	31.69	27.36	24.87	28.01	30.52	29.59	37.03
3345	19	32.03	27.47	24.97	28.03	30.27	28.33	36.56
3381	19	29.58	30.03	40	25.55	33.66	28.85	39.72
3381	19	29.51	35.27	39.4	26.23	39	30.11	39.74
3381	19	31.5	40	40	39.35	40	40	40
3378	20	27	25.03	31.93	29.07	27.56	30.08	35.14
3378	20	26.52	25.42	31.19	28.96	27.63	29.76	34.91
3378	20	27	25.08	31.2	29.01	27.76	30.01	34.76
3373	20	29.57	24.95	30.74	26.88	26.28	27.47	33.91
3373	20	29.59	25.06	30.39	26.61	26.39	27.28	33.06
3373	20	30.11	25.19	30.76	26.5	26.88	27.21	34.57
3243	21	29.25	33.19	37.49	39.76	34.27	34.57	38.15
3243	21	29.38	33.38	37	36.84	34.28	35	38.93
3243	21	29.16	33.98	37.47	35.63	33.53	35.22	38.21
3375	21	30.17	26.36	30.56	36.72	29.9	34.7	39.55
3375	21	30.92	26.91	31.77	39.01	30.18	35.29	39.61
3375	21	31.49	27.97	39.02	39.4	30.53	37.19	39.97
3374	21	29.53	28.79	36.13	24.08	31.59	26.87	38.01
3374	21	29.74	29.93	34.04	24.03	31.5	26.85	37.17
3374	21	29.48	29.86	33.71	24.42	31.41	26.65	36.61
3322	21.5	31.24	30.2	34.59	32.17	31.98	34.08	38.91
3322	21.5	30.33	30.38	35.61	32.95	32.09	33.44	39.26
3322	21.5	30.52	30.47	35.51	31.75	32.7	33.01	39.45
3372	22	30.2	26.78	39.18	25.12	26.43	26.22	33.64
3372	22	30.51	26.6	37.04	25.11	27.86	26.52	34.15
3372	22	30.23	27.22	36.09	25.13	28.47	26.71	34.72
3396	22	31.84	33.55	39.97	25.1	37.36	27.38	36.32
3396	22	31.94	34.31	40	25.24	38.89	27.4	39.44
3396	22	32.89	35.01	40	25.35	37.72	27.59	39.88
3313	22.5	31.04	23.09	33.89	38.56	25.48	34.65	39.36
3313	22.5	30.7	24.19	34.51	40	26.45	34.17	39.49
3313	22.5	30.31	23.11	35.34	37.94	25.48	34.09	39.03
3380	22.5	30.24	30.69	29.57	29.09	34.25	30.85	38.66
3380	22.5	29.84	30.76	29.29	28.61	34.69	30.96	37.41
3380	22.5	29.97	30.76	29.17	29.04	34.01	30.96	39.18
3352	23.5	27.34	26.46	34.61	38.96	29.97	31.66	32.88
3352	23.5	27.49	26.68	34.56	33.39	30.09	32.27	33.58
3352	23.5	27.92	27.01	37.22	34.57	30.5	32.12	34
3422	23.5	29.22	31.1	31.74	33.82	33.04	33.41	37.18
3422	23.5	29.79	31.79	34.15	34.28	34.45	31.39	39.8
3422	23.5	30.33	32.69	39.46	34.28	33.69	33.72	40
3395	24	33.17	25.84	34.01	25.4	28.07	27.09	36.6
3395	24	33.72	26.02	34.19	25.33	28.02	27.18	36.69
3395	24	34.08	26.41	34.14	25.52	28.27	27	35.39
3412	24.5	31.18	30.8	36.03	32.11	34.84	34.44	39.21
3412	24.5	30.35	30.46	36.7	31.67	35.14	33.17	39.11
3412	24.5	30.91	30.66	35.41	31.62	35.05	33.2	39.45
3376	26	26.29	24.61	31.94	32.29	28.37	34.25	39.08
3376	26	26.41	24.79	33.2	33.12	28.78	34.01	39.06
3376	26	26.58	25.23	33.34	33.21	28.76	33.7	36.14
3429	26	32.41	35.5	36.08	35.05	36.58	33.7	39.49
3429	26	33.12	37.61	39.37	34.6	37.02	39.78	39.74
3429	26	33.5	37.23	40	38.09	39.4	36.8	39.9
3282	8.5	28.47	34.01	32.3	34.5	35.1	36.39	38.07
3282	8.5	28.16	34.2	32.01	34.44	36.38	35.5	36.32
3282	8.5	28.21	34.68	33.66	34.77	34.73	36.47	38.23
3306	8.5	31.73	35.65	36.03	30.74	37.68	35.08	38.89
3306	8.5	32.76	35.35	38.44	31.39	36.92	34.04	39.81
3306	8.5	30.84	36.07	37.14	31.1	36.2	34.62	36.7
